# Supplementary material for: ARCGHR Neurons Regulate Muscle Glucose Uptake
Source: Cells. 2021 May 3;10(5):1093. doi: 10.3390/cells10051093 (PMC8147615; doi:10.3390/cells10051093)
Supplement: Supplementary file 1 [file cells-10-01093-s001.zip]

Archive with 1 entries (1 files):
- cells-1187714-supplementary.pdf
